# Supplementary material for: Study of Orally Disintegrating Tablets Using Erythritol as an Excipient Produced by Moisture-Activated Dry Granulation (MADG)
Source: Pharmaceuticals (Basel). 2022 Aug 15;15(8):1004. doi: 10.3390/ph15081004 (PMC9415806; doi:10.3390/ph15081004)
Supplement: Supplementary file 1 [file pharmaceuticals-15-01004-s001.zip]

Archive with 1 entries (1 files):
- pharmaceuticals-1863531-supplementary.pdf
